# Supplementary material for: Identification of key genes and immune cell infiltration in recurrent implantation failure: A study based on integrated analysis of multiple microarray studies
Source: Am J Reprod Immunol. 2022 Aug 15;88(4):e13607. doi: 10.1111/aji.13607 (PMC9786880; doi:10.1111/aji.13607)
Supplement: Supplementary file 2 — Supporting information. [file AJI-88-e13607-s004.xlsx]

## Sheet: RIF_VS_Control
TABLE S2 236 differentially expressed genes between RIF and control group
Gene Symbol	log2 (fold change)	AveExpr	t	P.Value	adj.P.Val	B	Fold change	up_dowm
CAPN6	2.72937	8.6708	4.58307	1.70624e-05	0.000364959	2.71327	6.63166	up
SLC7A4	2.66108	7.75538	5.40175	6.87964e-07	3.54239e-05	5.74934	6.32508	up
PKHD1L1	2.55466	7.89407	4.71556	1.03185e-05	0.000252895	3.187	5.87529	up
CYP26A1	2.53157	9.42853	3.65559	0.000462549	0.00392667	-0.367335	5.78201	up
XDH	2.50686	9.03849	4.00535	0.00013993	0.00161748	0.742062	5.68381	up
PHF8	2.33455	8.30846	9.02495	9.33328e-14	3.30398e-10	20.8277	5.04392	up
TRPM6	2.31425	8.02037	4.06988	0.000111474	0.00136192	0.954028	4.97346	up
FXYD4	2.10363	6.49823	4.13108	8.96823e-05	0.00116291	1.15708	4.29789	up
MAP2K6	2.01523	9.71109	5.59043	3.18157e-07	2.0476e-05	6.48176	4.04245	up
CHST4	2.00249	6.76754	4.70355	1.08027e-05	0.000260151	3.14377	4.00692	up
DUOX1	1.98629	9.40947	4.08365	0.000106166	0.00132218	0.999544	3.96217	up
PNMT	1.87586	5.59957	5.76432	1.5495e-07	1.26177e-05	7.16582	3.6702	up
TNNC1	1.846	7.53143	4.61043	1.53877e-05	0.000340987	2.8105	3.59503	up
GP2	1.84243	5.61527	3.34233	0.00127576	0.00845131	-1.30005	3.58613	up
TFCP2L1	1.81869	9.16123	5.8701	9.96463e-08	9.59858e-06	7.58591	3.52761	up
SERPINA5	1.80897	9.53989	4.33639	4.26812e-05	0.000694673	1.85197	3.50393	up
SERPINA4	1.79846	5.11436	4.8001	7.45861e-06	0.000203104	3.49314	3.47848	up
OPRK1	1.79301	6.10681	3.62766	0.000507473	0.00419487	-0.452919	3.46538	up
TM4SF4	1.74872	4.68816	3.89884	0.000202743	0.00212183	0.397006	3.3606	up
WNK4	1.73437	5.74587	5.65207	2.46766e-07	1.67187e-05	6.72329	3.32735	up
TFPI2	1.72824	12.0439	5.05624	2.7451e-06	9.86562e-05	4.43777	3.31323	up
KCNG1	1.70738	8.37729	4.01235	0.000136538	0.00158864	0.764929	3.26567	up
DUOXA1	1.63149	7.68237	4.25933	5.65267e-05	0.000846108	1.58873	3.09832	up
SCGB1D2	1.629	12.8391	3.92656	0.00018419	0.0019826	0.486234	3.09298	up
SULT1E1	1.62728	5.0075	4.52252	2.14199e-05	0.000425992	2.49931	3.08931	up
BIRC3	1.62527	8.66927	4.72757	9.85509e-06	0.000243965	3.23032	3.08501	up
SLC46A2	1.62401	6.43658	3.59959	0.000556781	0.00447701	-0.538471	3.08232	up
CDH16	1.61302	7.83717	4.17789	7.58448e-05	0.00103899	1.31368	3.05892	up
ADAMTS8	1.60523	10.3443	4.18361	7.43047e-05	0.0010235	1.33287	3.04245	up
MMP26	1.5996	10.7618	3.02534	0.00335862	0.0175362	-2.1799	3.0306	up
FOLR1	1.59389	9.24206	4.67362	1.21081e-05	0.000281991	3.03626	3.01861	up
SOX7	1.56384	6.79504	4.60348	1.57973e-05	0.000346268	2.78577	2.9564	up
PLA2G4F	1.56242	5.75514	4.14742	8.45971e-05	0.00112058	1.21161	2.95348	up
LCN12	1.55726	6.328	6.0721	4.25731e-08	5.33483e-06	8.39571	2.94294	up
MPZL2	1.54556	9.61262	4.35596	3.97256e-05	0.000656538	1.91926	2.91916	up
MARK2	1.50232	6.97177	11.1625	7.33193e-18	1.0382e-13	29.7915	2.83298	up
SULT2B1	1.50193	5.88804	5.4858	4.88549e-07	2.75612e-05	6.07431	2.83221	up
EHF	1.49705	10.5296	8.93542	1.39345e-13	3.94626e-10	20.446	2.82266	up
PDE6A	1.48428	4.92128	4.25899	5.65972e-05	0.000846269	1.58756	2.79777	up
SLC16A6	1.48007	7.40979	4.17579	7.64196e-05	0.00104181	1.30663	2.78962	up
CTNNA2	1.46912	7.41164	3.09183	0.00275548	0.0151938	-2.00094	2.76852	up
PTGS2	1.45933	5.65304	4.97694	3.75018e-06	0.000121795	4.14265	2.7498	up
CBLC	1.45038	6.53358	5.7285	1.79817e-07	1.39372e-05	7.02425	2.7328	up
KLHL31	1.44901	5.18949	5.52807	4.10979e-07	2.43492e-05	6.23853	2.73022	up
SLC15A2	1.44622	6.27891	3.44196	0.000929537	0.00667795	-1.00999	2.72494	up
FAM155B	1.4439	7.76751	3.86757	0.000225807	0.00229042	0.296902	2.72056	up
SLAIN1	1.44326	8.64183	4.38694	3.54466e-05	0.000603274	2.02617	2.71934	up
LRRC1	1.42	10.0358	4.3079	4.73684e-05	0.000746092	1.7543	2.67585	up
ERBB4	1.41578	6.8105	5.70518	1.98077e-07	1.4762e-05	6.93227	2.66805	up
NLRP5	1.40839	5.38835	3.62943	0.000504501	0.00418252	-0.447499	2.6544	up
ENPP3	1.40672	9.8519	2.86738	0.00531512	0.024624	-2.59269	2.65134	up
SIDT1	1.40247	6.48617	4.8512	6.12195e-06	0.000173343	3.67957	2.64354	up
HLA-DOB	1.39149	8.03147	2.89098	0.00496785	0.0234935	-2.53213	2.6235	up
ALDH3B2	1.38988	7.12087	4.04767	0.000120576	0.00144621	0.880815	2.62057	up
ATP12A	1.37204	4.90472	2.62542	0.0104034	0.0408407	-3.19003	2.58836	up
CDC14A	1.36083	5.94398	5.99455	5.90759e-08	6.74609e-06	8.08366	2.56833	up
HSD11B2	1.35144	10.3183	4.6744	1.20725e-05	0.000281991	3.03903	2.55166	up
TMED6	1.33996	6.6667	3.14195	0.00236926	0.0135223	-1.86406	2.53144	up
CES4A	1.31238	5.51798	4.47019	2.60408e-05	0.000486599	2.3157	2.48351	up
SH3RF2	1.30982	5.93218	5.7189	1.87128e-07	1.43229e-05	6.98634	2.47911	up
EDA	1.30865	6.8082	6.85343	1.47148e-09	5.08199e-07	11.6052	2.47709	up
SLC39A14	1.30255	11.9832	3.48733	0.000803206	0.00594843	-0.875839	2.46665	up
GMPR	1.29864	8.63484	4.41132	3.23962e-05	0.00057485	2.11062	2.45997	up
PRR15L	1.29776	8.13906	3.52318	0.000715063	0.00543202	-0.768945	2.45847	up
MUC1	1.28004	11.5872	6.95635	9.37837e-10	3.79422e-07	12.0352	2.42845	up
SLC24A4	1.27918	4.21729	3.24234	0.00174276	0.0107479	-1.5848	2.42702	up
ANK3	1.27902	10.6824	4.36608	3.82754e-05	0.000639127	1.95414	2.42675	up
SLITRK6	1.27281	7.77281	3.60605	0.000545038	0.00440926	-0.51881	2.41632	up
PIWIL2	1.26671	5.46618	4.27639	5.31305e-05	0.000810698	1.64676	2.40612	up
CTSZ	1.26493	9.24364	7.58973	5.71633e-11	4.87214e-08	14.7065	2.40315	up
VTCN1	1.26297	8.79134	3.88536	0.000212394	0.00219045	0.353791	2.39989	up
NFIB	1.25423	9.37169	6.12819	3.35639e-08	4.65946e-06	8.62225	2.3854	up
CWH43	1.2503	9.1046	4.07605	0.000109062	0.00134313	0.97443	2.3789	up
CAMP	1.24909	5.27614	3.1938	0.00202329	0.0120451	-1.72066	2.37691	up
NTRK3	1.24808	6.1811	5.47621	5.08056e-07	2.84351e-05	6.03713	2.37525	up
MCOLN2	1.24763	5.95253	4.87627	5.55479e-06	0.000160195	3.77138	2.3745	up
PCSK6	1.23995	6.8909	4.14657	8.48542e-05	0.00112188	1.20878	2.3619	up
SUSD4	1.23249	5.32262	4.31652	4.58999e-05	0.000729547	1.78382	2.34972	up
OVOL1	1.22645	6.44897	5.03412	2.99543e-06	0.000104729	4.3552	2.3399	up
TMEM144	1.22365	7.74685	3.96117	0.000163309	0.00182802	0.59819	2.33536	up
NPR3	1.22216	7.23878	3.8055	0.000279247	0.00271017	0.0997636	2.33296	up
NUP153	1.21018	10.0286	5.53965	3.91937e-07	2.36163e-05	6.2836	2.31367	up
STX19	1.20591	8.79253	5.09255	2.37796e-06	8.83778e-05	4.57366	2.30683	up
NEBL	1.20311	7.54493	4.57191	1.77945e-05	0.000378035	2.67373	2.30235	up
ALPL	1.18296	7.05031	3.64311	0.000482144	0.00406137	-0.405653	2.27042	up
RAB27B	1.18064	6.88197	3.74104	0.000347435	0.0031699	-0.102686	2.26678	up
LPAR3	1.17963	6.3564	5.91419	8.28332e-08	8.4994e-06	7.76182	2.26519	up
PPP1R1B	1.17962	4.3646	4.58832	1.67276e-05	0.000360521	2.73192	2.26517	up
NR4A2	1.17878	6.53817	3.36878	0.00117358	0.00792837	-1.22367	2.26386	up
MOGAT1	1.17534	6.33595	4.85401	6.0558e-06	0.000171844	3.68983	2.25846	up
SLC25A48	1.17108	5.65712	2.83679	0.00579846	0.0262572	-2.67057	2.25181	up
CALB2	1.16954	5.27591	2.7684	0.0070284	0.0303421	-2.84224	2.24941	up
SLC25A29	1.1664	10.5026	5.75146	1.63464e-07	1.31514e-05	7.11494	2.2445	up
PTGS1	1.16493	9.50946	3.56414	0.000625559	0.00489118	-0.645829	2.24222	up
NFIA	1.16443	10.0375	5.9882	6.06772e-08	6.78722e-06	8.05819	2.24145	up
ATP6V0E2	1.16019	7.11262	3.79394	0.000290458	0.00277336	0.0632634	2.23487	up
FAM107A	1.155	7.61635	4.31266	4.6552e-05	0.000734868	1.77059	2.22685	up
SLC39A2	1.15462	4.79358	4.98057	3.69717e-06	0.000120698	4.15612	2.22626	up
SPINT3	1.14884	4.36084	3.16086	0.0022371	0.0129719	-1.81195	2.21735	up
CABYR	1.14635	7.21022	5.69998	2.02397e-07	1.47729e-05	6.91175	2.21353	up
TXNDC16	1.14377	7.3699	4.42389	3.09233e-05	0.000557092	2.15431	2.20958	up
SGCD	1.13818	5.77705	3.87844	0.000217521	0.00224007	0.331628	2.20103	up
KRT8	1.13306	10.6955	4.59242	1.64707e-05	0.000357109	2.74648	2.19324	up
SQLE	1.13071	10.3289	4.31365	4.63837e-05	0.000734868	1.77399	2.18967	up
SLC4A7	1.12645	7.62409	4.18614	7.36306e-05	0.0010176	1.34139	2.1832	up
LATS1	1.12388	6.35691	9.44778	1.40984e-14	6.65446e-11	22.6264	2.17932	up
TTC21A	1.12345	8.30083	4.03178	0.000127519	0.00150347	0.828619	2.17867	up
SERPINB9	1.11681	8.43794	2.76527	0.00709015	0.0305249	-2.85003	2.16867	up
CKMT2	1.11459	8.5747	4.49905	2.3385e-05	0.000455476	2.41679	2.16534	up
OFD1	1.11372	10.1561	4.4102	3.25298e-05	0.000575557	2.10676	2.16403	up
PROM2	1.11209	6.53381	4.25851	5.66949e-05	0.000846681	1.58595	2.16159	up
PAPOLA	1.11091	10.3826	8.68438	4.28977e-13	7.59289e-10	19.3745	2.15982	up
PIK3C2G	1.10873	4.0909	5.55747	3.64307e-07	2.25266e-05	6.35305	2.15655	up
OCA2	1.10724	5.17808	4.18489	7.39615e-05	0.00101976	1.33719	2.15433	up
ST3GAL6	1.10299	7.85355	3.68169	0.000424009	0.0036655	-0.286946	2.14799	up
SOX6	1.10232	6.55665	5.89724	8.89361e-08	8.99423e-06	7.69415	2.14699	up
SLITRK5	1.10111	3.97421	3.98292	0.000151365	0.00171466	0.668897	2.1452	up
FAM110C	1.10105	8.43736	3.47199	0.000843994	0.0061826	-0.921352	2.14511	up
STXBP6	1.09176	9.15568	3.84885	0.000240799	0.00240908	0.237211	2.13134	up
CPT1A	1.09074	8.97457	5.39632	7.0327e-07	3.60808e-05	5.72845	2.12984	up
MPPED2	1.08839	6.12557	3.86198	0.000230185	0.00232152	0.279069	2.12636	up
RAD54B	1.08326	7.25536	4.16073	8.06613e-05	0.00108057	1.25613	2.11882	up
OR7A5	1.08124	3.63747	3.79472	0.000289685	0.00277155	0.0657343	2.11585	up
SERHL2	1.06493	6.49777	3.87172	0.000222609	0.00226936	0.310151	2.09207	up
CA4	1.06326	6.46622	4.48862	2.43129e-05	0.000469033	2.38022	2.08965	up
PRKAG2	1.0592	9.00636	5.03422	2.99414e-06	0.000104729	4.3556	2.08377	up
ADARB2	1.0581	4.38628	3.22634	0.00183089	0.0111603	-1.62974	2.08219	up
PLCH1	1.05722	6.58922	4.60864	1.54921e-05	0.000341782	2.80414	2.08092	up
PEBP4	1.05684	5.95432	2.58784	0.0115068	0.0441802	-3.2789	2.08037	up
SCGB1D1	1.05665	11.2509	3.43195	0.000959836	0.00682293	-1.03942	2.0801	up
ENTPD3	1.05613	9.10855	2.97772	0.00386352	0.0194897	-2.30618	2.07934	up
KCNK13	1.05342	5.48639	2.96443	0.0040165	0.0200552	-2.34115	2.07545	up
MFSD6	1.0532	9.36699	4.10514	9.83656e-05	0.00124731	1.07078	2.07512	up
COL9A2	1.04506	5.41185	4.27686	5.30404e-05	0.000810197	1.64835	2.06346	up
PDZD8	1.04299	9.7181	7.54983	6.82512e-11	5.08651e-08	14.5372	2.0605	up
CSRP2	1.03481	11.4237	3.52385	0.000713491	0.00542882	-0.766921	2.04885	up
UNC5B	1.03372	9.86298	4.89731	5.11852e-06	0.000152908	3.84865	2.0473	up
CREB3L1	1.03298	10.2012	3.76143	0.000324309	0.00300735	-0.0388953	2.04625	up
SMAD9	1.02928	10.0771	5.1669	1.76976e-06	6.98044e-05	4.8534	2.041	up
WWC1	1.02461	10.5062	6.05437	4.58904e-08	5.65051e-06	8.32423	2.03441	up
TM7SF2	1.02297	6.86789	4.47756	2.53358e-05	0.000482198	2.34149	2.0321	up
IKZF2	1.02047	8.31196	3.94601	0.00017216	0.00189122	0.549069	2.02858	up
SLC43A1	1.01898	7.75442	3.5267	0.000706904	0.00539609	-0.758386	2.02649	up
SORBS2	1.01866	7.83509	3.84775	0.00024171	0.0024154	0.233706	2.02604	up
SLC26A7	1.01797	6.40707	3.12323	0.00250716	0.0141327	-1.91537	2.02507	up
HOMER2	1.01781	8.38177	3.81411	0.000271174	0.00264816	0.12697	2.02485	up
TSC22D3	1.01684	10.3733	4.72787	9.84377e-06	0.000243965	3.2314	2.02348	up
HGD	1.01678	11.5363	3.07806	0.00287147	0.0155944	-2.03827	2.02339	up
RANBP17	1.00893	8.1755	4.11515	9.49235e-05	0.00121201	1.10403	2.01242	up
ANKRD36	1.00636	5.2562	6.73597	2.4562e-09	7.30592e-07	11.1161	2.00883	up
XK	1.00212	5.78475	4.76013	8.69875e-06	0.000224361	3.34802	2.00294	up
OAS2	-1.0053	5.62356	-5.67212	2.27134e-07	1.56889e-05	6.80211	0.498166	down
SPINK1	-1.00723	4.32934	-2.38299	0.019596	0.0654063	-3.74418	0.497501	down
GBP1	-1.01548	8.20374	-6.18094	2.68232e-08	4.08404e-06	8.83589	0.494663	down
CAV2	-1.01657	7.23709	-7.10236	4.93873e-10	2.50688e-07	12.6475	0.49429	down
CD55	-1.01817	10.5207	-2.66806	0.00926849	0.0372528	-3.08792	0.493743	down
MMP7	-1.02029	8.9374	-2.21856	0.0294126	0.0886134	-4.09369	0.493017	down
FBLN5	-1.02296	10.1234	-5.02811	3.06717e-06	0.000106449	4.33281	0.492104	down
FUS	-1.02818	9.93149	-8.00341	9.04248e-12	1.06701e-08	16.4669	0.490329	down
SLC43A3	-1.02886	6.7915	-6.11883	3.4924e-08	4.75504e-06	8.5844	0.490098	down
SPINK2	-1.02901	5.282	-3.2119	0.00191408	0.0115382	-1.67018	0.490045	down
IRX3	-1.02917	8.8219	-2.18533	0.0318537	0.0939858	-4.16166	0.489991	down
C3	-1.03133	10.6309	-3.14566	0.00234273	0.0134112	-1.85384	0.489258	down
UNC5CL	-1.04074	3.88788	-4.74037	9.38378e-06	0.00023621	3.27653	0.486079	down
CDKN3	-1.04485	6.89597	-3.28802	0.00151244	0.00962088	-1.45554	0.484694	down
COTL1	-1.04507	10.5404	-5.52939	4.08757e-07	2.43193e-05	6.24368	0.48462	down
MGP	-1.05356	10.7312	-4.78995	7.75624e-06	0.000208008	3.45621	0.481779	down
LYPD3	-1.05737	4.99418	-3.14253	0.00236511	0.0135095	-1.86247	0.480506	down
PGBD5	-1.05765	5.54885	-4.41306	3.21883e-05	0.000572887	2.11667	0.480413	down
CA12	-1.05827	7.67248	-3.96068	0.000163585	0.00182967	0.596615	0.480208	down
NNMT	-1.05884	9.32891	-2.90827	0.00472684	0.0226965	-2.48752	0.480019	down
RNASE4	-1.05987	7.87214	-3.75649	0.000329772	0.00304405	-0.0543668	0.479676	down
ITGAD	-1.06217	5.4561	-3.30971	0.00141336	0.00913425	-1.39367	0.478911	down
KCNK2	-1.06606	4.63573	-2.84915	0.00559848	0.0255559	-2.63918	0.477623	down
SMTNL2	-1.07155	4.71899	-4.64947	1.32723e-05	0.000302633	2.94977	0.475808	down
CDH13	-1.07233	4.77355	-5.08567	2.44359e-06	8.98732e-05	4.54789	0.475552	down
FGB	-1.07837	4.0156	-2.44528	0.0167186	0.0584388	-3.60617	0.473565	down
VCAM1	-1.0868	5.2169	-5.18987	1.61478e-06	6.55167e-05	4.94022	0.470804	down
ANKRD55	-1.08918	3.90387	-2.62295	0.0104729	0.0410338	-3.1959	0.470028	down
PRL	-1.09419	5.37904	-4.7806	8.04054e-06	0.00021361	3.42225	0.4684	down
BCL2L10	-1.09693	5.9406	-3.04553	0.00316363	0.0167278	-2.12588	0.467509	down
TTC39A	-1.09967	6.70572	-3.68458	0.000419934	0.00364578	-0.278018	0.466623	down
GADD45A	-1.10196	10.3857	-3.6872	0.000416282	0.00363085	-0.269943	0.465882	down
BST2	-1.10403	7.77288	-5.89389	9.01964e-08	8.99423e-06	7.68075	0.465215	down
NKD2	-1.11814	6.8629	-3.47864	0.000826081	0.00608284	-0.901643	0.460687	down
SYT13	-1.13282	5.21448	-3.1328	0.00243579	0.0137913	-1.88918	0.456022	down
MUC16	-1.13844	6.99444	-3.37066	0.00116661	0.00788879	-1.21821	0.45425	down
MFAP4	-1.14129	9.66438	-4.89114	5.24268e-06	0.000155433	3.82601	0.453354	down
CPXM2	-1.1445	5.57346	-4.19426	7.15112e-05	0.000995673	1.3687	0.452346	down
LBP	-1.16388	4.32722	-2.80847	0.00628159	0.0278744	-2.74207	0.446312	down
IMPA2	-1.16671	9.89382	-4.79094	7.72677e-06	0.000207611	3.45981	0.445437	down
AKR1B10	-1.17477	4.35811	-3.01781	0.00343413	0.0178056	-2.19997	0.442954	down
GABRA2	-1.17614	5.20492	-3.24107	0.00174958	0.010776	-1.58836	0.442533	down
GNG4	-1.17659	4.41749	-5.84701	1.09754e-07	1.00917e-05	7.49396	0.442397	down
TMEM92	-1.2099	5.75461	-3.92624	0.000184395	0.0019826	0.485201	0.432297	down
HAPLN1	-1.21289	5.58236	-4.33719	4.25561e-05	0.000693434	1.85472	0.431405	down
S100A9	-1.21917	5.73225	-4.07772	0.000108421	0.00134199	0.979935	0.42953	down
GJA1	-1.2301	10.8123	-5.8655	1.01583e-07	9.61685e-06	7.56759	0.426289	down
RARRES1	-1.24052	7.75615	-3.73058	0.00035989	0.00325531	-0.135288	0.423221	down
CDH3	-1.27585	5.92683	-3.73441	0.000355286	0.00322077	-0.123371	0.412982	down
PCDH17	-1.27626	5.40544	-5.20489	1.52071e-06	6.24153e-05	4.99709	0.412863	down
DNER	-1.27761	5.16009	-2.72925	0.00783574	0.0328018	-2.93898	0.412478	down
SST	-1.28292	4.24036	-3.62876	0.000505623	0.00418691	-0.449548	0.410963	down
ASS1	-1.28475	7.76953	-6.06955	4.3035e-08	5.3454e-06	8.38543	0.410441	down
EDNRB	-1.29004	7.24221	-4.41932	3.1451e-05	0.000565079	2.13842	0.40894	down
EFEMP1	-1.29033	9.95323	-4.57211	1.7781e-05	0.000378035	2.67444	0.408858	down
CATSPERB	-1.29448	4.67019	-3.4062	0.00104209	0.00725391	-1.11482	0.407684	down
HABP2	-1.29518	5.96875	-2.87562	0.00519141	0.0242689	-2.57159	0.407484	down
TNFAIP6	-1.29962	4.93187	-4.25455	5.7517e-05	0.000853712	1.57247	0.406233	down
ACTA2	-1.30379	11.2393	-6.05174	4.64036e-08	5.65495e-06	8.31363	0.40506	down
PPARGC1A	-1.32108	5.02559	-4.24567	5.93964e-05	0.000870655	1.54237	0.400236	down
GAST	-1.33479	7.27047	-2.17349	0.032765	0.0959968	-4.18566	0.396451	down
ABCC3	-1.34778	7.27776	-2.97239	0.00392425	0.0197257	-2.32023	0.392895	down
LIF	-1.38072	5.63992	-3.29078	0.00149944	0.00956397	-1.44766	0.384028	down
GAS1	-1.3942	8.23253	-5.77182	1.50188e-07	1.25098e-05	7.19551	0.380457	down
DOK5	-1.40406	4.56654	-4.37039	3.76736e-05	0.000632589	1.96901	0.377865	down
PENK	-1.49403	5.20795	-3.4231	0.000987407	0.00695606	-1.0654	0.355019	down
MLPH	-1.52387	5.979	-5.08302	2.46936e-06	9.05857e-05	4.53796	0.347753	down
C4BPA	-1.52666	8.6587	-2.42183	0.017754	0.0611523	-3.65847	0.347081	down
FXYD2	-1.52911	5.51501	-2.91238	0.00467112	0.02249	-2.47687	0.34649	down
CYP3A5	-1.5423	4.949	-3.12296	0.00250925	0.0141332	-1.91613	0.343336	down
PLA2G2A	-1.54407	5.84324	-2.88293	0.00508393	0.023861	-2.55284	0.342916	down
GLT1D1	-1.56905	6.77957	-4.99749	3.45971e-06	0.000115814	4.21889	0.33703	down
PAPSS2	-1.58047	7.9629	-6.0501	4.67253e-08	5.65495e-06	8.30705	0.334372	down
TCN1	-1.67187	7.74919	-3.22097	0.00186143	0.0113173	-1.6448	0.313847	down
CNN1	-1.67571	8.45298	-5.69145	2.09678e-07	1.50713e-05	6.87814	0.313012	down
RSPO3	-1.68062	5.04727	-6.25868	1.9256e-08	3.28512e-06	9.15181	0.311948	down
SLC1A1	-1.73819	9.72508	-3.79402	0.000290377	0.00277336	0.0635238	0.299746	down
COMP	-1.81879	7.58739	-3.3777	0.0011409	0.00777812	-1.19781	0.283459	down
IGFBP1	-1.82097	4.67813	-3.18037	0.00210802	0.0124163	-1.75796	0.283031	down
RBP4	-1.84048	5.8515	-3.10501	0.00264857	0.0146958	-1.9651	0.27923	down
GPX3	-1.89376	9.68135	-2.91591	0.00462383	0.0223017	-2.46774	0.269105	down
AOX1	-1.91334	6.04234	-3.53778	0.000681854	0.00525017	-0.725181	0.265477	down
DPP4	-1.97508	7.80812	-3.69509	0.000405437	0.00356583	-0.245536	0.254355	down
TSPAN8	-2.04378	7.01323	-3.61856	0.000522984	0.00427991	-0.480704	0.242527	down
PAEP	-2.64912	10.0907	-3.00339	0.00358321	0.0183635	-2.2383	0.159417	down
