# Supplementary material for: Identification of key genes and immune cell infiltration in recurrent implantation failure: A study based on integrated analysis of multiple microarray studies
Source: Am J Reprod Immunol. 2022 Aug 15;88(4):e13607. doi: 10.1111/aji.13607 (PMC9786880; doi:10.1111/aji.13607)
Supplement: Supplementary file 3 — Supporting information. [file AJI-88-e13607-s006.xlsx]

## Sheet: Sheet1
TABLE S3 GO analysis of the differentially expressed genes
Category	Term	Description	Count	GeneRatio	PValue	Genes	List Total	Pop Hits	Pop Total	Fold Enrichment	Bonferroni	Benjamini	FDR
GOTERM_BP_DIRECT	GO:0007155	cell adhesion	15	6.35593	0.00276654	VCAM1, MUC16, TNFAIP6, SORBS2, PCDH17, HAPLN1, COMP, MFAP4, CDH3, ITGAD, CDH13, CTNNA2, CHST4, CDH16, HABP2	219	459	16792	2.50575	0.974613	1	1
GOTERM_BP_DIRECT	GO:0010951	negative regulation of endopeptidase activity	7	2.9661	0.0049843	BST2, C3, TFPI2, SPINT3, SERPINB9, SERPINA4, SERPINA5	219	121	16792	4.43579	0.998674	1	1
GOTERM_BP_DIRECT	GO:0002544	chronic inflammatory response	3	1.27119	0.00568769	GJA1, VCAM1, CAMP	219	9	16792	25.5586	0.999481	1	1
GOTERM_BP_DIRECT	GO:0030449	regulation of complement activation	4	1.69492	0.00676713	C3, SUSD4, C4BPA, CD55	219	30	16792	10.2234	0.999877	1	1
GOTERM_BP_DIRECT	GO:0060044	negative regulation of cardiac muscle cell proliferation	3	1.27119	0.00704909	GJA1, RBP4, KCNK2	219	10	16792	23.0027	0.999916	1	1
GOTERM_BP_DIRECT	GO:0016126	sterol biosynthetic process	3	1.27119	0.00704909	SQLE, PRKAG2, TM7SF2	219	10	16792	23.0027	0.999916	1	1
GOTERM_BP_DIRECT	GO:0008217	regulation of blood pressure	5	2.11864	0.0100903	ACTA2, EDNRB, NPR3, PTGS2, PTGS1	219	65	16792	5.89814	0.999999	1	1
GOTERM_BP_DIRECT	GO:0055114	oxidation-reduction process	16	6.77966	0.0105448	VCAM1, HGD, GPX3, GMPR, PTGS2, TM7SF2, PTGS1, PHF8, DUOX1, CYP26A1, SQLE, HSD11B2, ALDH3B2, AKR1B10, AOX1, XDH	219	592	16792	2.07232	0.999999	1	1
GOTERM_BP_DIRECT	GO:0098869	cellular oxidant detoxification	5	2.11864	0.0129997	DUOX1, GPX3, PTGS2, S100A9, PTGS1	219	70	16792	5.47684	1	1	1
GOTERM_BP_DIRECT	GO:0071354	cellular response to interleukin-6	3	1.27119	0.0137768	ST3GAL6, PPARGC1A, CAMP	219	14	16792	16.4305	1	1	1
GOTERM_BP_DIRECT	GO:0001516	prostaglandin biosynthetic process	3	1.27119	0.0137768	PLA2G4F, PTGS2, PTGS1	219	14	16792	16.4305	1	1	1
GOTERM_BP_DIRECT	GO:0071222	cellular response to lipopolysaccharide	6	2.54237	0.0159657	EDNRB, OPRK1, LBP, PPARGC1A, CAMP, ASS1	219	113	16792	4.07128	1	1	1
GOTERM_BP_DIRECT	GO:1900745	positive regulation of p38MAPK cascade	3	1.27119	0.0178609	GADD45A, OPRK1, XDH	219	16	16792	14.3767	1	1	1
GOTERM_BP_DIRECT	GO:0008202	steroid metabolic process	4	1.69492	0.0181915	SULT2B1, AKR1B10, SULT1E1, CYP3A5	219	43	16792	7.13263	1	1	1
GOTERM_BP_DIRECT	GO:0015701	bicarbonate transport	4	1.69492	0.0193398	CA12, SLC4A7, CA4, SLC26A7	219	44	16792	6.97053	1	1	1
GOTERM_BP_DIRECT	GO:0007568	aging	7	2.9661	0.020832	IGFBP1, VCAM1, EDNRB, MMP7, PENK, PPARGC1A, ASS1	219	165	16792	3.25291	1	1	1
GOTERM_BP_DIRECT	GO:0051493	regulation of cytoskeleton organization	3	1.27119	0.0248127	CAPN6, S100A9, MARK2	219	19	16792	12.1067	1	1	1
GOTERM_BP_DIRECT	GO:0001934	positive regulation of protein phosphorylation	6	2.54237	0.0250468	C3, EDNRB, ERBB4, NTRK3, CAMP, PROM2	219	127	16792	3.62248	1	1	1
GOTERM_BP_DIRECT	GO:0006811	ion transport	6	2.54237	0.0250468	GABRA2, SLC24A4, SLC15A2, SLC1A1, WNK4, SLC26A7	219	127	16792	3.62248	1	1	1
GOTERM_BP_DIRECT	GO:0009115	xanthine catabolic process	2	0.847458	0.025797	AOX1, XDH	219	2	16792	76.6758	1	1	1
GOTERM_BP_DIRECT	GO:0007160	cell-matrix adhesion	5	2.11864	0.0297062	FGB, VCAM1, EDA, LYPD3, FBLN5	219	90	16792	4.25977	1	1	1
GOTERM_BP_DIRECT	GO:0019233	sensory perception of pain	4	1.69492	0.0299394	EDNRB, PENK, OPRK1, PTGS2	219	52	16792	5.89814	1	1	1
GOTERM_BP_DIRECT	GO:0001501	skeletal system development	6	2.54237	0.0332283	COMP, NPR3, ALPL, COL9A2, PAPSS2, HAPLN1	219	137	16792	3.35806	1	1	1
GOTERM_BP_DIRECT	GO:0006810	transport	10	4.23729	0.0383486	SLC7A4, ABCC3, SLC25A48, GJA1, SLC25A29, XK, SLC15A2, FXYD2, PAEP, TMED6	219	348	16792	2.20333	1	1	1
GOTERM_BP_DIRECT	GO:0090102	cochlea development	3	1.27119	0.0383937	NTRK3, SLITRK6, KCNK2	219	24	16792	9.58447	1	1	1
GOTERM_BP_DIRECT	GO:0055085	transmembrane transport	8	3.38983	0.0405494	ABCC3, SLC25A48, OCA2, SLC15A2, SLC46A2, SLC43A3, SLC43A1, SLC16A6	219	244	16792	2.51396	1	1	1
GOTERM_BP_DIRECT	GO:0030198	extracellular matrix organization	7	2.9661	0.0429632	FGB, COMP, VCAM1, ITGAD, COL9A2, FBLN5, HAPLN1	219	196	16792	2.73842	1	1	1
GOTERM_BP_DIRECT	GO:0042493	response to drug	9	3.81356	0.0452093	HSD11B2, CPT1A, NNMT, CDH3, SST, PTGS2, PPARGC1A, ASS1, MAP2K6	219	304	16792	2.27001	1	1	1
GOTERM_BP_DIRECT	GO:0045471	response to ethanol	5	2.11864	0.0479496	RBP4, VCAM1, NTRK3, PENK, OPRK1	219	105	16792	3.65123	1	1	1
GOTERM_BP_DIRECT	GO:0001764	neuron migration	5	2.11864	0.0479496	NR4A2, GJA1, NTRK3, DNER, MARK2	219	105	16792	3.65123	1	1	1
GOTERM_BP_DIRECT	GO:0006955	immune response	11	4.66102	0.0483146	C3, EDA, ITGAD, OAS2, LIF, OPRK1, SERPINB9, ENPP3, PKHD1L1, CHST4, HLA-DOB	219	421	16792	2.00341	1	1	1
GOTERM_BP_DIRECT	GO:0048741	skeletal muscle fiber development	3	1.27119	0.0508457	XK, CAV2, DNER	219	28	16792	8.21526	1	1	1
GOTERM_BP_DIRECT	GO:0045959	negative regulation of complement activation, classical pathway	2	0.847458	0.0509314	SUSD4, C4BPA	219	4	16792	38.3379	1	1	1
GOTERM_BP_DIRECT	GO:0002070	epithelial cell maturation	2	0.847458	0.0509314	GJA1, TFCP2L1	219	4	16792	38.3379	1	1	1
GOTERM_BP_DIRECT	GO:0071871	response to epinephrine	2	0.847458	0.0509314	PENK, PPARGC1A	219	4	16792	38.3379	1	1	1
GOTERM_BP_DIRECT	GO:0001937	negative regulation of endothelial cell proliferation	3	1.27119	0.0541566	GJA1, CAV2, XDH	219	29	16792	7.93198	1	1	1
GOTERM_BP_DIRECT	GO:0034220	ion transmembrane transport	7	2.9661	0.0571428	GABRA2, GJA1, FXYD4, FXYD2, TSC22D3, ATP6V0E2, ATP12A	219	210	16792	2.55586	1	1	1
GOTERM_BP_DIRECT	GO:2000379	positive regulation of reactive oxygen species metabolic process	3	1.27119	0.0575415	GADD45A, DUOXA1, XDH	219	30	16792	7.66758	1	1	1
GOTERM_BP_DIRECT	GO:0060662	salivary gland cavitation	2	0.847458	0.0632555	EDA, NFIB	219	5	16792	30.6703	1	1	1
GOTERM_BP_DIRECT	GO:2000987	positive regulation of behavioral fear response	2	0.847458	0.0632555	GJA1, PENK	219	5	16792	30.6703	1	1	1
GOTERM_BP_DIRECT	GO:0045907	positive regulation of vasoconstriction	3	1.27119	0.0645238	FGB, GJA1, PTGS2	219	32	16792	7.18836	1	1	1
GOTERM_BP_DIRECT	GO:0071260	cellular response to mechanical stimulus	4	1.69492	0.0649015	GJA1, MMP7, GADD45A, PTGS2	219	71	16792	4.31976	1	1	1
GOTERM_BP_DIRECT	GO:0001666	response to hypoxia	6	2.54237	0.0738243	NR4A2, DPP4, HSD11B2, MUC1, VCAM1, PENK	219	172	16792	2.67474	1	1	1
GOTERM_BP_DIRECT	GO:0009143	nucleoside triphosphate catabolic process	2	0.847458	0.0754203	ENTPD3, ENPP3	219	6	16792	25.5586	1	1	1
GOTERM_BP_DIRECT	GO:0001558	regulation of cell growth	4	1.69492	0.0858862	IGFBP1, FXYD2, FAM107A, FBLN5	219	80	16792	3.83379	1	1	1
GOTERM_BP_DIRECT	GO:0048251	elastic fiber assembly	2	0.847458	0.0874278	MFAP4, FBLN5	219	7	16792	21.9074	1	1	1
GOTERM_BP_DIRECT	GO:0006821	chloride transport	3	1.27119	0.0949475	GABRA2, WNK4, SLC26A7	219	40	16792	5.75068	1	1	1
GOTERM_BP_DIRECT	GO:0043065	positive regulation of apoptotic process	8	3.38983	0.0976645	LATS1, BCL2L10, SPINK2, ERBB4, GADD45A, NTRK3, PTGS2, MAP2K6	219	300	16792	2.04469	1	1	1
GOTERM_BP_DIRECT	GO:0000103	sulfate assimilation	2	0.847458	0.0992801	SULT2B1, PAPSS2	219	8	16792	19.1689	1	1	1
GOTERM_BP_DIRECT	GO:0060046	regulation of acrosome reaction	2	0.847458	0.0992801	SPINK2, SPINK1	219	8	16792	19.1689	1	1	1
GOTERM_CC_DIRECT	GO:0005615	extracellular space	41	17.3729	2.54715e-07	TNFAIP6, CPXM2, CTSZ, PRKAG2, LYPD3, C4BPA, PCSK6, SERPINA4, FBLN5, SERPINA5, C3, COMP, SCGB1D1, MUC1, EFEMP1, SCGB1D2, GAST, LBP, XDH, HABP2, CAMP, FGB, IGFBP1, SPINK2, MMP7, SPINK1, VCAM1, MUC16, GPX3, PLA2G2A, LIF, SERPINB9, CES4A, ACTA2, RBP4, SST, TCN1, CDH13, ALPL, PKHD1L1, S100A9	229	1347	18224	2.42228	6.18937e-05	6.18956e-05	5.96032e-05
GOTERM_CC_DIRECT	GO:0016323	basolateral plasma membrane	12	5.08475	1.71022e-05	SLC4A7, ERBB4, FXYD2, CA4, SLC26A7, ANK3, CTNNA2, CDH16, ATP12A, FOLR1, NKD2, PROM2	229	180	18224	5.30539	0.00414726	0.00153505	0.0014782
GOTERM_CC_DIRECT	GO:0016324	apical plasma membrane	15	6.35593	1.89513e-05	SLC1A1, RAB27B, SORBS2, DPP4, BST2, SLC4A7, DUOX1, MUC1, GJA1, CA4, KCNK2, TRPM6, FOLR1, CD55, PROM2	229	291	18224	4.1021	0.00459462	0.00153505	0.0014782
GOTERM_CC_DIRECT	GO:0070062	extracellular exosome	58	24.5763	0.000107817	CTSZ, CBLC, SERPINA4, TXNDC16, SERPINA5, COMP, GJA1, EFEMP1, PEBP4, CA4, COTL1, AOX1, ENPP3, LBP, CAMP, FGB, SPINK1, SLC15A2, MMP7, HGD, GPX3, KRT8, RNASE4, SERPINB9, SULT2B1, ACTA2, RBP4, CDH13, CDH16, S100A9, NPR3, SLC1A1, FBLN5, PTGS1, DPP4, C3, MUC1, TSPAN8, GNG4, ST3GAL6, CD55, PROM2, VCAM1, MUC16, NEBL, RARRES1, PLA2G2A, GP2, RAB27B, ASS1, BST2, MFAP4, AKR1B10, MLPH, FXYD2, MGP, ALPL, FOLR1	229	2811	18224	1.64201	0.0258607	0.00654989	0.0063073
GOTERM_CC_DIRECT	GO:0005576	extracellular region	38	16.1017	0.000216775	EDA, SPINT3, C4BPA, PRL, SERPINA4, FBLN5, HAPLN1, SERPINA5, C3, COMP, GLT1D1, EFEMP1, ERBB4, LCN12, PENK, SUSD4, RSPO3, GAST, LBP, GBP1, CD55, HABP2, CAMP, FGB, IGFBP1, MMP7, GPX3, PLA2G2A, LIF, GP2, RNASE4, MFAP4, RBP4, SST, TCN1, PAEP, COL9A2, S100A9	229	1610	18224	1.8783	0.0513184	0.0105353	0.0101451
GOTERM_CC_DIRECT	GO:0045121	membrane raft	10	4.23729	0.00117449	DPP4, BST2, GJA1, EDNRB, UNC5B, CAV2, CBLC, CD55, PROM2, BIRC3	229	206	18224	3.86314	0.248414	0.0453699	0.0436895
GOTERM_CC_DIRECT	GO:0031012	extracellular matrix	12	5.08475	0.00130695	COMP, MFAP4, EFEMP1, MMP7, CPXM2, MGP, TFPI2, PCSK6, ADAMTS8, S100A9, FBLN5, HAPLN1	229	296	18224	3.22625	0.272249	0.0453699	0.0436895
GOTERM_CC_DIRECT	GO:0005887	integral component of plasma membrane	32	13.5593	0.00159966	SLC24A4, EDA, NPR3, SLC1A1, SLC43A1, LPAR3, TM7SF2, GJA1, MUC1, EDNRB, TSPAN8, SLITRK6, SLC16A6, ENPP3, SLC39A2, CD55, PROM2, ABCC3, SLC15A2, CAV2, NTRK3, KCNK13, OPRK1, SYT13, SLC39A14, SLC7A4, SLC4A7, BST2, FXYD4, SLC26A7, KCNK2, FOLR1	229	1415	18224	1.79971	0.322285	0.0470477	0.0453052
GOTERM_CC_DIRECT	GO:0005886	plasma membrane	72	30.5085	0.00174251	KCNG1, SLC46A2, EDA, CTSZ, CBLC, PIK3C2G, C4BPA, ATP12A, GJA1, SGCD, CDH3, EDNRB, DUOXA1, DNER, CA4, SLC39A2, ABCC3, FGB, SLC15A2, ENTPD3, UNC5B, KCNK13, ANK3, SLC39A14, CATSPERB, ITGAD, OR7A5, GAS1, CDH13, CDH16, S100A9, SLC24A4, STX19, NPR3, SLC43A1, SLC1A1, LPAR3, PCDH17, DPP4, C3, DUOX1, ERBB4, GNG4, PENK, PDE6A, STXBP6, TRPM6, GBP1, CD55, MARK2, CA12, GABRA2, VCAM1, MUC16, CAV2, HOMER2, PLA2…	229	4121	18224	1.39039	0.345444	0.0470477	0.0453052
GOTERM_CC_DIRECT	GO:0005578	proteinaceous extracellular matrix	11	4.66102	0.00207176	COMP, EFEMP1, MMP7, MMP26, MGP, TFPI2, ALPL, COL9A2, ADAMTS8, FBLN5, HAPLN1	229	268	18224	3.26638	0.395867	0.0503438	0.0484792
GOTERM_CC_DIRECT	GO:0009986	cell surface	16	6.77966	0.00351324	FGB, SLC46A2, VCAM1, MMP7, ANK3, PCSK6, DPP4, BST2, ITGAD, CA4, SLITRK6, LBP, KCNK2, FOLR1, CD55, PROM2	229	542	18224	2.34925	0.574811	0.0776108	0.0747363
GOTERM_CC_DIRECT	GO:0031090	organelle membrane	6	2.54237	0.00472041	CYP26A1, SQLE, PTGS2, CYP3A5, TM7SF2, PTGS1	229	87	18224	5.48833	0.683292	0.0884354	0.08516
GOTERM_CC_DIRECT	GO:0016021	integral component of membrane	84	35.5932	0.00473111	SLC46A2, EDA, MOGAT1, CWH43, ATP12A, TMEM92, TXNDC16, TM7SF2, TMEM144, SLC25A48, MFSD6, SGCD, CDH3, EDNRB, DUOXA1, CREB3L1, PEBP4, DNER, CA4, SLC16A6, PAPOLA, ENPP3, TMED6, HLA-DOB, OFD1, UNC5CL, CPT1A, SLC15A2, ENTPD3, UNC5B, TM4SF4, SLC39A14, SLC7A4, OR7A5, SIDT1, GAS1, PKHD1L1, CHST4, CDH16, OCA2, SLC43A3, STX19, NPR3, SLC43A1, SLC1A1, LYPD3, VTCN1, CYP3A5, PCDH17, DPP4, DUOX1, HSD11B2, BCL2L1…	229	5163	18224	1.29475	0.684119	0.0884354	0.08516
GOTERM_CC_DIRECT	GO:0031225	anchored component of membrane	6	2.54237	0.013834	BST2, CA4, GP2, CDH13, ALPL, CD55	229	113	18224	4.22553	0.966127	0.240119	0.231226
GOTERM_CC_DIRECT	GO:0016328	lateral plasma membrane	4	1.69492	0.0286325	GJA1, ANK3, MARK2, NKD2	229	53	18224	6.0061	0.999141	0.463846	0.446667
GOTERM_CC_DIRECT	GO:0046658	anchored component of plasma membrane	3	1.27119	0.0476028	GAS1, LYPD3, FOLR1	229	28	18224	8.52651	0.999993	0.702077	0.676075
GOTERM_CC_DIRECT	GO:0071953	elastic fiber	2	0.847458	0.0491165	MFAP4, FBLN5	229	4	18224	39.7904	0.999995	0.702077	0.676075
GOTERM_CC_DIRECT	GO:0005764	lysosome	7	2.9661	0.0650773	GJA1, AKR1B10, PEBP4, CTSZ, ANK3, HLA-DOB, ASS1	229	226	18224	2.46489	1	0.878544	0.846005
GOTERM_CC_DIRECT	GO:0005789	endoplasmic reticulum membrane	17	7.20339	0.0752674	OCA2, EDA, MOGAT1, PLA2G2A, PTGS2, CYP3A5, TM7SF2, PTGS1, CYP26A1, SQLE, HSD11B2, GJA1, CREB3L1, DUOXA1, KCNK2, FOLR1, TMED6	229	862	18224	1.56946	1	0.926867	0.892539
GOTERM_CC_DIRECT	GO:0043005	neuron projection	7	2.9661	0.0777204	CALB2, SPINK2, FAM107A, CDH13, OPRK1, ANK3, PTGS2	229	237	18224	2.35049	1	0.926867	0.892539
GOTERM_CC_DIRECT	GO:0043292	contractile fiber	2	0.847458	0.0843709	GJA1, TNNC1	229	7	18224	22.7374	1	0.926867	0.892539
GOTERM_CC_DIRECT	GO:0043231	intracellular membrane-bounded organelle	12	5.08475	0.0902915	SULT2B1, KCNG1, SQLE, EDA, OAS2, FXYD2, CTSZ, PLCH1, SYT13, ATP12A, CYP3A5, PTGS1	229	558	18224	1.71141	1	0.926867	0.892539
GOTERM_CC_DIRECT	GO:0042383	sarcolemma	4	1.69492	0.0907418	VCAM1, SGCD, KRT8, ANK3	229	85	18224	3.74498	1	0.926867	0.892539
GOTERM_CC_DIRECT	GO:0048471	perinuclear region of cytoplasm	13	5.50847	0.0915424	FUS, CAV2, WWC1, PLA2G2A, SORBS2, MLPH, CAPN6, OAS2, CA4, CDH13, SERHL2, ENPP3, CDKN3	229	621	18224	1.66594	1	0.926867	0.892539
GOTERM_CC_DIRECT	GO:0070852	cell body fiber	2	0.847458	0.0958307	PENK, ASS1	229	8	18224	19.8952	1	0.931474	0.896975
GOTERM_MF_DIRECT	GO:0005509	calcium ion binding	21	8.89831	0.000645473	SLC24A4, TNNC1, PLA2G2A, CBLC, SYT13, FBLN5, PCDH17, NKD2, CALB2, COMP, DUOX1, CDH3, CABYR, EFEMP1, DNER, MGP, CDH13, PLCH1, CDH16, S100A9, HABP2	211	717	16881	2.34324	0.247794	0.284654	0.284654
GOTERM_MF_DIRECT	GO:0004867	serine-type endopeptidase inhibitor activity	7	2.9661	0.00133222	SPINK2, SPINK1, TFPI2, SPINT3, SERPINB9, SERPINA4, SERPINA5	211	97	16881	5.77354	0.444508	0.293755	0.293755
GOTERM_MF_DIRECT	GO:0004601	peroxidase activity	4	1.69492	0.00245459	DUOX1, GPX3, PTGS2, PTGS1	211	22	16881	14.5463	0.661695	0.360825	0.360825
GOTERM_MF_DIRECT	GO:0005267	potassium channel activity	4	1.69492	0.0108046	KCNG1, FXYD4, KCNK13, KCNK2	211	37	16881	8.64916	0.991694	1	1
GOTERM_MF_DIRECT	GO:0004666	prostaglandin-endoperoxide synthase activity	2	0.847458	0.024726	PTGS2, PTGS1	211	2	16881	80.0047	0.999984	1	1
GOTERM_MF_DIRECT	GO:0004854	xanthine dehydrogenase activity	2	0.847458	0.024726	AOX1, XDH	211	2	16881	80.0047	0.999984	1	1
GOTERM_MF_DIRECT	GO:0015293	symporter activity	4	1.69492	0.0255245	SLC24A4, SLC46A2, SLC1A1, SLC16A6	211	51	16881	6.27488	0.999989	1	1
GOTERM_MF_DIRECT	GO:0005540	hyaluronic acid binding	3	1.27119	0.0328275	TNFAIP6, HABP2, HAPLN1	211	23	16881	10.4354	1	1	1
GOTERM_MF_DIRECT	GO:0001972	retinoic acid binding	3	1.27119	0.0328275	CYP26A1, LCN12, SERPINA5	211	23	16881	10.4354	1	1	1
GOTERM_MF_DIRECT	GO:0005102	receptor binding	10	4.23729	0.0330214	FGB, DPP4, IGFBP1, C3, GJA1, EDA, LIF, RSPO3, LBP, VTCN1	211	353	16881	2.26642	1	1	1
GOTERM_MF_DIRECT	GO:0005215	transporter activity	7	2.9661	0.0408365	OCA2, RBP4, XK, SLC15A2, SLC46A2, LCN12, FXYD2	211	202	16881	2.77244	1	1	1
GOTERM_MF_DIRECT	GO:0043014	alpha-tubulin binding	3	1.27119	0.0471102	OFD1, FAM110C, PPARGC1A	211	28	16881	8.57194	1	1	1
GOTERM_MF_DIRECT	GO:0050294	steroid sulfotransferase activity	2	0.847458	0.0488435	SULT2B1, SULT1E1	211	4	16881	40.0024	1	1	1
GOTERM_MF_DIRECT	GO:0008201	heparin binding	6	2.54237	0.0498409	COMP, MMP7, RSPO3, PCSK6, ADAMTS8, SERPINA5	211	160	16881	3.00018	1	1	1
GOTERM_MF_DIRECT	GO:0005201	extracellular matrix structural constituent	4	1.69492	0.0509011	COMP, MGP, TFPI2, HAPLN1	211	67	16881	4.7764	1	1	1
GOTERM_MF_DIRECT	GO:0005154	epidermal growth factor receptor binding	3	1.27119	0.056575	EFEMP1, ERBB4, CBLC	211	31	16881	7.74239	1	1	1
GOTERM_MF_DIRECT	GO:0043546	molybdopterin cofactor binding	2	0.847458	0.0606787	AOX1, XDH	211	5	16881	32.0019	1	1	1
GOTERM_MF_DIRECT	GO:0030674	protein binding, bridging	4	1.69492	0.071144	FGB, CAV2, WWC1, ANK3	211	77	16881	4.15609	1	1	1
GOTERM_MF_DIRECT	GO:0042803	protein homodimerization activity	15	6.35593	0.0722522	HOMER2, CAV2, TNNC1, NPR3, PTGS2, IKZF2, FBLN5, NR4A2, DPP4, BST2, BCL2L10, ERBB4, IMPA2, CDH13, XDH	211	730	16881	1.64393	1	1	1
GOTERM_MF_DIRECT	GO:0016614	oxidoreductase activity, acting on CH-OH group of donors	2	0.847458	0.0723673	AOX1, XDH	211	6	16881	26.6682	1	1	1
GOTERM_MF_DIRECT	GO:0036094	small molecule binding	2	0.847458	0.0839112	RBP4, PAEP	211	7	16881	22.8585	1	1	1
GOTERM_MF_DIRECT	GO:0004866	endopeptidase inhibitor activity	3	1.27119	0.088331	C3, SPINK2, SPINK1	211	40	16881	6.00036	1	1	1
GOTERM_MF_DIRECT	GO:0020037	heme binding	5	2.11864	0.0918117	DUOX1, CYP26A1, PTGS2, CYP3A5, PTGS1	211	137	16881	2.91988	1	1	1
