# Supplementary material for: Identification of key genes and immune cell infiltration in recurrent implantation failure: A study based on integrated analysis of multiple microarray studies
Source: Am J Reprod Immunol. 2022 Aug 15;88(4):e13607. doi: 10.1111/aji.13607 (PMC9786880; doi:10.1111/aji.13607)
Supplement: Supplementary file 4 — Supporting information. [file AJI-88-e13607-s007.xlsx]

## Sheet: Sheet1
TABLE S4 KEGG analysis of the differentially expressed genes
Category	Term	Count	%	PValue	Genes	List Total	Pop Hits	Pop Total	Fold Enrichment	Bonferroni	Benjamini	FDR
KEGG_PATHWAY	hsa00590:Arachidonic acid metabolism	5	2.11864	0.015111	PLA2G4F, GPX3, PLA2G2A, PTGS2, PTGS1	109	61	6879	5.17296	0.951686	1	1
KEGG_PATHWAY	hsa00350:Tyrosine metabolism	4	1.69492	0.01711	PNMT, ALDH3B2, HGD, AOX1	109	35	6879	7.21258	0.967754	1	1
KEGG_PATHWAY	hsa04610:Complement and coagulation cascades	5	2.11864	0.0227687	FGB, C3, C4BPA, CD55, SERPINA5	109	69	6879	4.5732	0.989779	1	1
KEGG_PATHWAY	hsa04668:TNF signaling pathway	6	2.54237	0.0261287	VCAM1, CREB3L1, LIF, PTGS2, MAP2K6, BIRC3	109	107	6879	3.53888	0.99485	1	1
KEGG_PATHWAY	hsa00140:Steroid hormone biosynthesis	4	1.69492	0.0623945	SULT2B1, HSD11B2, SULT1E1, CYP3A5	109	58	6879	4.35242	0.999997	1	1
KEGG_PATHWAY	hsa00760:Nicotinate and nicotinamide metabolism	3	1.27119	0.0753623	NNMT, AOX1, ENPP3	109	29	6879	6.52863	1	1	1
