# Supplementary material for: Identification of key genes and immune cell infiltration in recurrent implantation failure: A study based on integrated analysis of multiple microarray studies
Source: Am J Reprod Immunol. 2022 Aug 15;88(4):e13607. doi: 10.1111/aji.13607 (PMC9786880; doi:10.1111/aji.13607)
Supplement: Supplementary file 5 — Supporting information. [file AJI-88-e13607-s003.xlsx]

## Sheet: kk_gseresult
TABLE S5 GSEA analysis
ID	Description	setSize	enrichmentScore	NES	pvalue	p.adjust	qvalues	rank	leading_edge	core_enrichment
hsa04610	Complement and coagulation cascades	76	-0.628474	-2.33888	9.09862e-10	3.02074e-07	2.60508e-07	1429	tags=42%, list=10%, signal=38%	2151/2149/2157/10878/719/716/713/3689/717/3684/10544/5054/5340/3687/5328/624/966/629/623/715/2162/5627/5327/11326/7056/5329/1191/710/1604/718/2244/722
hsa04060	Cytokine-cytokine receptor interaction	244	-0.432795	-1.91343	2.94331e-08	4.88589e-06	4.21358e-06	2995	tags=36%, list=21%, signal=29%	3592/51330/50615/51561/6367/2057/3590/652/4838/5196/8794/3953/3570/55540/5008/6364/1234/6374/8740/10673/8807/6352/9518/3587/659/1439/3460/7042/7048/10344/8784/90/8743/353500/959/970/3563/8809/6362/3601/3600/3589/2690/1436/2660/1437/9173/84957/4050/10148/654/6375/958/10663/3561/3606/5618/6373/7043/1524/4283/7132/8792/6368/3455/7852/7850/53342/3624/2833/356/3627/4982/6355/3553/943/729230/7133/3559/…
hsa04650	Natural killer cell mediated cytotoxicity	97	-0.499371	-1.94566	4.94275e-06	0.000546997	0.000471729	1758	tags=31%, list=13%, signal=27%	8743/3932/399694/3105/3824/1437/4068/3683/3384/3265/7535/3937/10870/5604/3809/3689/3383/3811/3455/5579/5880/356/5551/962/10451/2207/919/5293/3823/3002
hsa04062	Chemokine signaling pathway	163	-0.420203	-1.76888	1.88651e-05	0.00156581	0.00135035	2820	tags=36%, list=20%, signal=29%	10681/408/5879/5196/5595/6364/1234/5908/4790/6374/3551/6352/94235/59345/1399/5567/2268/146850/7454/10344/115/23533/6362/6774/2770/399694/109/5294/3702/1794/3055/3265/6375/10663/5604/2793/6373/196883/1524/4283/2869/6368/7852/5579/5880/9844/4067/54331/2833/3627/6355/10451/729230/10235/1230/5293/6387/2786
hsa05133	Pertussis	63	-0.544219	-1.96812	2.81765e-05	0.00187092	0.00161348	3214	tags=46%, list=23%, signal=36%	712/810/3592/51561/29108/5595/23643/4790/6374/725/929/4615/114548/714/2770/2353/3659/716/713/3689/717/3684/801/3553/715/834/710/718/722
hsa05144	Malaria	41	-0.597365	-1.99661	9.04533e-05	0.0048472	0.00418021	2133	tags=49%, list=15%, signal=41%	5175/4615/7042/3043/959/3820/3683/958/3606/7043/3082/3689/2995/4233/3383/7057/3553/7058/7412/1311
hsa05171	Coronavirus disease - COVID-19	184	-0.393038	-1.68198	0.0001022	0.0048472	0.00418021	2294	tags=24%, list=16%, signal=20%	5595/2243/3570/6868/4790/6122/3551/200916/4615/1839/2212/6135/51187/114548/714/4314/6774/2353/51284/1437/719/4312/716/713/8829/7132/717/1536/3455/5579/3627/629/3553/715/2162/4599/834/4938/4600/5293/7113/4939/718/2244
hsa04061	Viral protein interaction with cytokine and cytokine receptor	83	-0.480856	-1.82446	0.000128827	0.00534633	0.00461066	2714	tags=40%, list=19%, signal=32%	5196/8794/3570/6364/1234/6374/8740/8807/6352/3587/10344/8743/8809/6362/1436/6375/3561/3606/6373/1524/4283/7132/6368/7852/2833/3627/6355/729230/7133/3559/3560/1230/6387
hsa05202	Transcriptional misregulation in cancer	154	-0.395754	-1.65688	0.000204804	0.007555	0.00651541	1573	tags=26%, list=11%, signal=23%	4314/2119/1436/4914/581/4208/1031/1437/5090/4299/7157/958/7102/4609/2130/942/2313/4233/862/51513/64332/3684/5328/221037/3087/64919/4286/7850/894/7490/4094/3486/5327/26471/3560/7113/597/3002/2521/1647
hsa04630	JAK-STAT signaling pathway	139	-0.409145	-1.68575	0.000228286	0.00757908	0.00653618	2116	tags=23%, list=15%, signal=20%	3587/1439/3460/51588/3563/6774/3601/3600/3589/2690/1437/3265/8651/896/3561/5618/4609/5292/596/3455/53342/894/3559/9021/3566/9180/3560/5293/1438/5617/3976/316
hsa04371	Apelin signaling pathway	120	-0.40836	-1.64562	0.000630267	0.0190226	0.016405	3075	tags=37%, list=22%, signal=29%	5330/810/207/5562/3991/10681/6547/85366/5595/8862/94235/59345/6237/5567/5581/146850/115/4087/23533/2770/22800/109/5294/4208/4088/6696/4633/3265/5604/2793/4854/196883/5564/5054/22808/6546/801/54331/5140/5327/5571/2786/59/10891
hsa05143	African trypanosomiasis	32	-0.590573	-1.84748	0.000872591	0.0241417	0.0208197	3305	tags=47%, list=24%, signal=36%	335/3458/3250/5330/3592/4615/3043/3620/3606/3383/5579/356/3553/3910/7412
hsa05164	Influenza A	138	-0.388028	-1.59991	0.00100582	0.0256871	0.0221525	2294	tags=28%, list=16%, signal=24%	4790/10241/3551/6352/4615/3460/3117/8743/6041/114548/3113/317/51284/8766/581/5646/4261/91543/896/5604/3606/3383/7132/3122/5340/3455/5579/54205/356/3627/3553/9021/4599/834/4938/4600/5293/7113/4939
hsa05166	Human T-cell leukemia virus 1 infection	198	-0.350378	-1.51853	0.00133701	0.0317061	0.0273433	3089	tags=37%, list=22%, signal=30%	8697/207/4215/3111/5728/64784/4775/916/9586/8061/5595/890/1870/3119/821/9134/4790/7094/4801/3551/51434/5567/9133/7042/7048/115/3117/4087/3932/3113/3601/3600/109/3105/2353/5423/1030/581/4085/4088/1871/1031/1437/3683/3265/7157/958/10744/896/5604/3561/4609/7043/2113/1111/8829/3689/196883/567/3383/7132/3122/2114/7850/5971/5901/11200/894/7419/3559/6722/3560/5293/4316
hsa03030	DNA replication	34	-0.554228	-1.74591	0.00188474	0.0417157	0.0359755	3804	tags=56%, list=27%, signal=41%	4171/5111/84153/4176/5557/5425/10714/4175/56655/5983/29935/5984/5422/4173/6118/3978/5982/246243/5427
