# Supplementary material for: Identification of key genes and immune cell infiltration in recurrent implantation failure: A study based on integrated analysis of multiple microarray studies
Source: Am J Reprod Immunol. 2022 Aug 15;88(4):e13607. doi: 10.1111/aji.13607 (PMC9786880; doi:10.1111/aji.13607)
Supplement: Supplementary file 6 — Supporting information. [file AJI-88-e13607-s001.xlsx]

## Sheet: gsva_limma
TABLE S6 GSVA analysis
	logFC	AveExpr	t	P.Value	adj.P.Val	B
HALLMARK_EPITHELIAL_MESENCHYMAL_TRANSITION	-0.276643	-0.0101593	-4.48432	1.90326e-05	0.00095163	2.5591
HALLMARK_INTERFERON_GAMMA_RESPONSE	-0.261929	-0.00935255	-4.00073	0.000119033	0.00297583	0.843274
HALLMARK_IL6_JAK_STAT3_SIGNALING	-0.245031	-0.000390226	-3.67683	0.000377027	0.00419033	-0.226381
HALLMARK_ALLOGRAFT_REJECTION	-0.234828	-0.0101149	-3.66744	0.000389472	0.00419033	-0.256377
HALLMARK_COMPLEMENT	-0.210536	-0.0117017	-3.64622	0.000419033	0.00419033	-0.323924
HALLMARK_INTERFERON_ALPHA_RESPONSE	-0.24575	0.00729693	-3.56544	0.000552243	0.00460202	-0.578406
HALLMARK_KRAS_SIGNALING_UP	-0.188064	-0.00388058	-3.4532	0.000804841	0.00574886	-0.924611
HALLMARK_UNFOLDED_PROTEIN_RESPONSE	-0.190436	-0.0179962	-3.335	0.00118616	0.00741349	-1.27971
HALLMARK_BILE_ACID_METABOLISM	0.155013	-0.00565572	3.02613	0.00312781	0.0173767	-2.16019
HALLMARK_IL2_STAT5_SIGNALING	-0.163398	0.00232693	-2.97392	0.00366129	0.0183065	-2.30205
HALLMARK_CHOLESTEROL_HOMEOSTASIS	0.179887	-0.0104212	2.89536	0.00462352	0.021016	-2.51156
HALLMARK_APICAL_JUNCTION	-0.147371	-0.00115896	-2.804	0.00603196	0.0251332	-2.74924
HALLMARK_UV_RESPONSE_UP	-0.135998	-0.0174924	-2.69571	0.00820342	0.0315516	-3.02249
HALLMARK_COAGULATION	-0.151427	0.00145555	-2.53647	0.0126964	0.0453441	-3.40733
HALLMARK_MYC_TARGETS_V2	-0.178511	-0.00704182	-2.45442	0.0157856	0.0524809	-3.59757
HALLMARK_INFLAMMATORY_RESPONSE	-0.152967	0.00442718	-2.43074	0.0167939	0.0524809	-3.65143
HALLMARK_APICAL_SURFACE	-0.13155	0.00349058	-2.20089	0.0299734	0.0842524	-4.14997
HALLMARK_TNFA_SIGNALING_VIA_NFKB	-0.138907	-0.0121292	-2.19602	0.0303309	0.0842524	-4.16005
HALLMARK_ANDROGEN_RESPONSE	0.123549	0.00814399	2.14035	0.0346841	0.0912739	-4.27383
HALLMARK_ANGIOGENESIS	-0.131727	-0.0129379	-2.00537	0.0475429	0.118857	-4.53856
HALLMARK_ESTROGEN_RESPONSE_EARLY	-0.100258	-0.00538931	-1.96775	0.0517825	0.123292	-4.60953
HALLMARK_NOTCH_SIGNALING	0.113171	-0.0222689	1.88948	0.0616355	0.140081	-4.75313
HALLMARK_APOPTOSIS	-0.10586	-0.00916464	-1.79558	0.0754896	0.164108	-4.91827
HALLMARK_MYC_TARGETS_V1	-0.127377	-0.0147977	-1.70233	0.0917068	0.185244	-5.07443
HALLMARK_MYOGENESIS	-0.0928332	0.0185649	-1.69369	0.0933424	0.185244	-5.0885
HALLMARK_E2F_TARGETS	-0.137637	-0.0328507	-1.67824	0.0963271	0.185244	-5.11348
HALLMARK_G2M_CHECKPOINT	-0.109725	-0.0276241	-1.48941	0.139431	0.258206	-5.40137
HALLMARK_KRAS_SIGNALING_DN	0.0811346	-0.0152756	1.45962	0.147434	0.263274	-5.44379
HALLMARK_HYPOXIA	-0.074573	0.00714099	-1.26242	0.209645	0.361457	-5.70378
HALLMARK_FATTY_ACID_METABOLISM	0.0758081	-0.0115227	1.24012	0.217743	0.362906	-5.73088
HALLMARK_UV_RESPONSE_DN	-0.0626315	0.0132301	-1.07766	0.283701	0.433835	-5.91418
HALLMARK_P53_PATHWAY	-0.0562396	0.00347105	-1.07345	0.285576	0.433835	-5.9186
HALLMARK_MTORC1_SIGNALING	-0.062006	-0.00409226	-1.07176	0.286331	0.433835	-5.92037
HALLMARK_HEME_METABOLISM	0.0530898	0.0171827	1.04994	0.2962	0.434933	-5.94295
HALLMARK_HEDGEHOG_SIGNALING	0.0653	-0.0278337	1.03207	0.304453	0.434933	-5.96111
HALLMARK_PEROXISOME	0.0459584	-0.0140856	0.833088	0.40672	0.564889	-6.1426
HALLMARK_ESTROGEN_RESPONSE_LATE	-0.0388931	-0.0161653	-0.781013	0.436584	0.589978	-6.1838
HALLMARK_SPERMATOGENESIS	0.0400751	-0.0122385	0.731413	0.466186	0.613402	-6.2206
HALLMARK_PI3K_AKT_MTOR_SIGNALING	0.0370099	0.0119983	0.694488	0.488938	0.622322	-6.24644
HALLMARK_XENOBIOTIC_METABOLISM	0.0352377	0.00468052	0.663937	0.508212	0.622322	-6.26682
HALLMARK_TGF_BETA_SIGNALING	-0.0448371	-0.0113356	-0.646909	0.519128	0.622322	-6.27778
HALLMARK_REACTIVE_OXYGEN_SPECIES_PATHWAY	-0.0398683	0.0049695	-0.6413	0.52275	0.622322	-6.28133
HALLMARK_OXIDATIVE_PHOSPHORYLATION	-0.0412661	0.00237405	-0.587945	0.557854	0.648668	-6.31356
HALLMARK_GLYCOLYSIS	0.0286509	0.00452555	0.558539	0.577687	0.656463	-6.33014
HALLMARK_MITOTIC_SPINDLE	-0.0225305	-0.00708046	-0.414598	0.679297	0.754775	-6.39907
HALLMARK_WNT_BETA_CATENIN_SIGNALING	0.0184056	-0.00687533	0.308016	0.758691	0.817211	-6.43702
HALLMARK_DNA_REPAIR	-0.0178106	-0.0115748	-0.295536	0.768179	0.817211	-6.44073
HALLMARK_PANCREAS_BETA_CELLS	0.00932254	0.0107587	0.157685	0.875013	0.905783	-6.47153
HALLMARK_ADIPOGENESIS	-0.0081413	0.00489132	-0.141606	0.887667	0.905783	-6.4739
HALLMARK_PROTEIN_SECRETION	-0.00117035	-0.00561533	-0.0175081	0.986065	0.986065	-6.48364
