# Supplementary material for: Identification of key genes and immune cell infiltration in recurrent implantation failure: A study based on integrated analysis of multiple microarray studies
Source: Am J Reprod Immunol. 2022 Aug 15;88(4):e13607. doi: 10.1111/aji.13607 (PMC9786880; doi:10.1111/aji.13607)
Supplement: Supplementary file 7 — Supporting information. [file AJI-88-e13607-s008.xlsx]

## Sheet: immune cell components
TABLE S7 The composition of 22 types of immune cell types in each sample
Dataset ID	Group	Sample	T cells gamma delta	B cells naive	B cells memory	Plasma cells	T cells CD8	T cells CD4 naive	T cells CD4 memory resting	T cells CD4 memory activated	T cells follicular helper	T cells regulatory (Tregs)	NK cells resting	NK cells activated	Monocytes	Macrophages M0	Macrophages M1	Macrophages M2	Dendritic cells resting	Dendritic cells activated	Mast cells resting	Mast cells activated	Eosinophils	Neutrophils
GSE71331	Control	GSM1832702	0	0.0183208	0	0.0450818	0.0876088	0	0.17354	0	0.0170169	0.0219156	0.0417918	0.176492	0.0936489	0.0949735	0.025523	0.0826213	0	0	0.121466	0	0	0
GSE71331	Control	GSM1832703	0.0415777	0	0.00637585	0.0103303	0.0843293	0	0.137664	0.026689	0	0.0180906	0.127087	0.218279	0.0403655	0.0690101	0.00669589	0.0454014	0.00417746	0	0.163928	0	0	0
GSE71331	Control	GSM1832704	0.00673171	0.0353934	0	0.0640678	0.0258438	0	0.039749	0	0.0101424	0.0617764	0.138593	0.181936	0.0766056	0.0599203	0.0030418	0.074736	0.00873758	0	0.212725	0	0	0
GSE71331	Control	GSM1832705	0	0.0536739	0	0.0308757	0.293953	0	0	0	0	0.0769864	0.107087	0.11813	0.121839	0.0409521	0	0.0602066	0	0	0.0962963	0	0	0
GSE71331	Control	GSM1832706	0	0.0975877	0	0.0158699	0.232528	0	0	0	0.0315249	0.0420978	0.0978021	0.137395	0.0411929	0.0440565	0.00995535	0.105018	0	0	0.144972	0	0	0
GSE71331	RIF	GSM1832695	0.00436125	0	0.0848978	0.0792654	0.0688505	0	0	0.0144589	0	0.0390477	0.190845	0.138553	0.0414268	0.0422936	0.00959795	0.0807874	0.00907673	0	0.196538	0	0	0
GSE71331	RIF	GSM1832696	0.0750789	0.107737	0	0.133929	0.231395	0	0	0	0.0218349	0.0334378	0	0.143624	0.00643745	0.0530271	0.0152686	0.0526248	0	0	0.125606	0	0	0
GSE71331	RIF	GSM1832697	0	0.0190675	0.020819	0.0840563	0.202386	0	0.0743324	0	0	0.0963679	0.0109716	0.146941	0.0276234	0.0197157	0.00865397	0.148104	0	0	0.140962	0	0	0
GSE71331	RIF	GSM1832698	0.0199366	0.064633	0	0.0416758	0.0303551	0	0.0864705	0	0.0193544	0.0248758	0.194509	0.167574	0.00679105	0.0308601	0.0129637	0.0994315	0	0	0.20057	0	0	0
GSE71331	RIF	GSM1832699	0	0.0202019	0	0.0670814	0.208283	0	0.11172	0	0.11639	0	0	0.219838	0	0.0953171	0.0277561	0.0118152	0.0185169	0	0.103081	0	0	0
GSE71331	RIF	GSM1832700	0	0.0784287	0	0.0160254	0.304361	0	0	0.0212879	0.0683993	0.0622159	0	0.144612	0.0295786	0.00927427	0.0115941	0.132291	0.00530444	0	0.116628	0	0	0
GSE71331	RIF	GSM1832701	0	0.0118985	0	0.0403808	0.0913323	0	0.11605	0	0.0896319	0.0229371	0.0401451	0.170236	0	0.170696	0.0172419	0	0.0287926	0	0.200658	0	0	0
GSE103465	Control	GSM2771795	0	0.0787281	0	0.0163452	0.105889	0	0	0.0248576	0.00925831	0.0620438	0.0279748	0.47598	0.083648	0	0	0.0576751	0.0132225	0.0235244	0.020853	0	0	0
GSE103465	Control	GSM2771796	0	0.0896524	0	0	0.113456	0	0	0	0.0859393	0.169656	0	0.298895	0.0630368	0.0648997	0	0	0.0110314	0.00798933	0.0954435	0	0	0
GSE103465	Control	GSM2771797	0.0111242	0.0927422	0	0.00553953	0.136924	0	0	0.0311698	0.0968201	0	0	0.278863	0.0173227	0.0685252	0	0.0188834	0.0191286	0.052946	0.170011	0	0	0
GSE103465	RIF	GSM2771798	0	0.0638167	0	0.00692527	0.216529	0	0	0	0.0565618	0.118422	0	0.328573	0.0489675	0.0581285	0	0	0.0113104	0.0120619	0.0787042	0	0	0
GSE103465	RIF	GSM2771799	0	0.0883377	0	0.00636442	0.0191655	0.0622229	0	0	0.102998	0.0806469	0	0.406878	0.0536838	0.0383116	0	0	0.0173694	0.0313056	0.0927166	0	0	0
GSE103465	RIF	GSM2771800	0	0.127719	0	0	0.22384	0	0	0	0.112521	0.107113	0	0.220462	0.0651123	0.0452233	0	0	0.0103675	0.0207994	0.0668429	0	0	0
GSE111974	Control	GSM3045867	0	0.032473	0	0.00238994	0	0	0.155321	0.00826367	0.00968751	0.00796878	0	0.213074	0.0349899	0.161488	0.00776	0	0.0129277	0.0583865	0.282318	0	0.0129521	0
GSE111974	Control	GSM3045868	0	0.0142977	0	0.020519	0.351755	0	0	0.0519762	0.0251021	0	0.0633638	0.262068	0.0232755	0.0249282	0	0.0451127	0	0.064492	0.0531094	0	0	0
GSE111974	Control	GSM3045869	0.042211	0.114992	0	0.0085519	0.155648	0	0.0218065	0.0225014	0.0223244	0	0	0.208238	0.0348383	0.068549	0.0078126	0.146142	0	0.0763472	0.0700378	0	0	0
GSE111974	Control	GSM3045870	0.027396	0.0598249	0	0.024531	0.217372	0	0	0.113361	0.0173387	0	0	0.210169	0.0456992	0.131206	0.00744472	0.00313004	0	0.0445509	0.0979757	0	0	0
GSE111974	Control	GSM3045871	0.101237	0.109144	0	0.00808428	0.122441	0	0.0504399	0.0890892	0.0248868	0	0	0.195869	0.00651715	0.133448	0.0129373	0.0174386	0	0.0311976	0.0972701	0	0	0
GSE111974	Control	GSM3045872	0	0.011133	0	0.00513563	0.441337	0	0	0.00146153	0.00285619	0	0	0.156617	0.0237061	0.151576	0.0122542	0.0154826	0.00742563	0	0.152236	0	0.0187789	0
GSE111974	Control	GSM3045873	0.0658766	0.0402385	0	0.0142949	0.0340308	0	0.0903848	0.114379	0.0279383	0	0	0.274081	0.0392529	0.154532	0.00528938	0	0.00201051	0.00273581	0.134279	0	0.000675852	0
GSE111974	Control	GSM3045874	0	0.027662	0	0.00160314	0.163639	0	0.101593	0	0.00648616	0	0	0.185079	0.0556612	0.146037	0.00956419	0.0280686	0.0122505	0	0.227688	0	0.0346664	0
GSE111974	Control	GSM3045875	0.0127915	0.0327216	0	0.0107804	0.101551	0	0.0848797	0.0838375	0	0	0	0.18594	0	0.230374	0.00905436	0.103707	0	0.0496895	0.0946739	0	0	0
GSE111974	Control	GSM3045876	0	0.0450691	0	0.0112672	0	0	0.153453	0	0.0139103	0	0	0.206491	0.049792	0.19165	0.00234959	0	0	0.0371712	0.288847	0	0	0
GSE111974	Control	GSM3045877	0.0273525	0.0567349	0	0.00558927	0.141474	0	0	0.143775	0.00528651	0	0	0.0696725	0.0405418	0.223193	0.0454014	0	0	0.0942904	0.0617617	0	0	0.0849262
GSE111974	Control	GSM3045878	0	0.0200266	0	0	0	0	0.216183	0.0993278	0.00607246	0	0	0.248543	0.0530375	0.13022	0.00503016	0.00377373	0.00619078	0	0.202626	0	0.00896861	0
GSE111974	Control	GSM3045879	0.0696795	0.0505302	0	0.0147505	0.176374	0	0.0202965	0.128119	0.00651641	0	0.0051155	0.164903	0.0330205	0.117239	0	0.0372574	0	0.0501893	0.112605	0	0	0.0134048
GSE111974	Control	GSM3045880	0.00685262	0.0580392	0	0.0032808	0.0453803	0	0	0.177083	0	0	0	0.302292	0.0483392	0.13001	0.0197597	0.012277	0.00844845	0.000670675	0.187567	0	0	0
GSE111974	Control	GSM3045881	0.0592622	0.120203	0	0.0150392	0.138349	0	0.0314166	0.0804496	0.0148933	0	0.00933914	0.245119	0.00457953	0.0929568	0.0140518	0.0357429	0.00406115	0.0245102	0.110026	0	0	0
GSE111974	Control	GSM3045882	0	0.0851138	0	0.0159003	0	0	0.233942	0.160037	0	0	0	0.226273	0.027363	0.110952	0.0104326	0	0	0.00555772	0.124428	0	0	0
GSE111974	Control	GSM3045883	0.105819	0.0384355	0	0.0188683	0.216754	0	0.131941	0.00233008	0	0.0148385	0	0.0730372	0.0321756	0.117462	0.0284481	0.0246906	0.00719902	0	0.163378	0	0.0246242	0
GSE111974	Control	GSM3045884	0	0.0228783	0	0.00774389	0.187689	0	0.0863523	0.090681	0.0342012	0	0	0.239887	0.0664418	0.110447	0.0110384	0.0143254	0.00235898	0.0299853	0.0943542	0	0.00161607	0
GSE111974	Control	GSM3045885	0	0.0505656	0	0.0112636	0	0	0.125572	0.2238	0	0	0.0387957	0.175619	0.0648895	0.134956	0.02919	0	0.000197871	0.0214654	0.123686	0	0	0
GSE111974	Control	GSM3045886	0.00147474	0.0283634	0	0.00159689	0.0977505	0	0.281436	0.117233	0	0	0.0175653	0.228799	0.00888411	0.0581965	0.00298596	0.0230409	0.0130913	0.0111809	0.108402	0	0	0
GSE111974	Control	GSM3045887	0.0466488	0.0146793	0	0.00108686	0.18459	0	0.072984	0.128745	0	0	0	0.188271	0.0201762	0.124774	0.0714211	0.00748042	0.0110672	0	0.127708	0	0.000368916	0
GSE111974	Control	GSM3045888	0	0.0270273	0	0.00601614	0.277825	0	0	0.17163	0.0245037	0	0.0584031	0.124454	0.0250332	0.11878	0.00130392	0.047588	0	0.014353	0.103083	0	0	0
GSE111974	Control	GSM3045889	0	0.068906	0	0.0042313	0.0500994	0	0.056558	0.159232	0.00377156	0	0.0417949	0.270485	0.0458142	0.102404	0.0084847	0	0.00528902	0.0208806	0.152843	0	0.00920695	0
GSE111974	Control	GSM3045890	0	0.0432644	0	0.00931561	0.118689	0	0.0615483	0.166936	0.00181925	0	0	0.27546	0.0885784	0.0429532	0	0.0371678	0	0.0531068	0.100838	0	0.000322962	0
GSE111974	RIF	GSM3045891	0	0.0484861	0	1.47e-05	0	0	0.125288	0.176589	0	0	0	0.244319	0.0483155	0.148671	0	0	0.00257641	0.00921853	0.196522	0	0	0
GSE111974	RIF	GSM3045892	0	0.0415945	0	0.0123528	0.343703	0	0	0.13479	0.01771	0	0	0.133211	0.0493143	0.0689827	0.00223558	0.0925031	0	0.0192795	0.084324	0	0	0
GSE111974	RIF	GSM3045893	0.0878949	0.00857481	0	0.00513033	0.109021	0	0.391013	0	0	0	0	0.0945848	0.0167819	0.0974238	0.0148132	0	0	0.00975241	0.144484	0	0.0205261	0
GSE111974	RIF	GSM3045894	0	0.0536187	0	0.000283435	0	0	0.138101	0.168442	0	0	0	0.262869	0.0791825	0.0891502	0	0.023496	0	0.0230967	0.161761	0	0	0
GSE111974	RIF	GSM3045895	0	0.0270999	0	0.0127057	0	0	0.289501	0	0.00639107	0	0	0.139044	0.0708235	0.158657	0.0193979	0	0	0.0174119	0.24296	0	0.016007	0
GSE111974	RIF	GSM3045896	0	0.0451797	0	0.0144948	0	0	0.172344	0.176088	0	0	0.00793507	0.234678	0.0777569	0.1147	0.00776534	0	0.00104039	0.0190629	0.128955	0	0	0
GSE111974	RIF	GSM3045897	0	0.0571686	0	0	0.0799008	0	0.0901951	0.15057	0.00476826	0	0	0.203345	0.0578227	0.129459	0.0130792	0.0258137	0.0117299	0	0.161739	0	0.0144097	0
GSE111974	RIF	GSM3045898	0.0583829	0.0242004	0	0.00427858	0.0430556	0	0	0.0534547	0.00520403	0	0	0.118665	0	0.593481	0	0.00938557	0	0.000724244	0	0.0891684	0	0
GSE111974	RIF	GSM3045899	0	0.0515153	0	0.00488933	0.303231	0	0	0.121683	0.0333858	0	0	0.204551	0.0661195	0.0779417	0.0103217	0	0.0043275	0.0165674	0.105466	0	0	0
GSE111974	RIF	GSM3045900	0	0.0693896	0	0.00768792	0	0	0.189434	0.13767	0	0	0	0.308047	0.0349883	0.0967632	0.00464441	0.00292727	0.00285082	0	0.145598	0	0	0
GSE111974	RIF	GSM3045901	0	0.0498163	0	0.0476982	0.0993139	0	0.216876	0	0	0	0	0.112653	0.0652944	0.134315	0	0	0.0102264	0	0.247486	0	0.0163204	0
GSE111974	RIF	GSM3045902	0	0.0611309	0	0.0233368	0	0	0.119521	0.161124	0	0	0	0.244373	0.0851365	0.119148	0.0144758	0	0	0.0241812	0.147573	0	0	0
GSE111974	RIF	GSM3045903	0	0.049243	0	0.0135506	0	0	0.150402	0.141589	0.0255738	0	0.000692399	0.240937	0.0430952	0.173328	0	0	0.00680243	0.0227936	0.131994	0	0	0
GSE111974	RIF	GSM3045904	0.0810433	0.0479047	0	0.0109722	0.0766825	0	0.0741274	0.113747	0	0	0	0.211908	0.0297625	0.101317	0	0.00778164	0	0.0985807	0.146173	0	0	0
GSE111974	RIF	GSM3045905	0	0.0579257	0	0.00783496	0.0272531	0	0.157696	0.107039	0.00454434	0	0	0.284584	0.0782363	0.117959	0.00853093	0.00116563	0.00735403	0.00662664	0.129241	0	0.00400995	0
GSE111974	RIF	GSM3045906	0	0.0249921	0	0.0159361	0.0741327	0	0.138603	0.203074	0.00691661	0	0	0.270605	0.0238677	0.134155	0	0	0	0.00888556	0.0988316	0	0	0
GSE111974	RIF	GSM3045907	0	0.0437686	0	0.011636	0.211877	0	0.095873	0.221374	0	0	0	0.142627	0.0437604	0.126739	0.0110424	0	0	0.00220471	0.0890988	0	0	0
GSE111974	RIF	GSM3045908	0	0.112778	0	0.0161512	0.29976	0	0	0.262728	0	0	0	0.0594692	0.0326061	0.0676774	0	0.0155736	0.0116732	0.0375254	0.084058	0	0	0
GSE111974	RIF	GSM3045909	0.0150291	0	0	0.00578265	0.176308	0	0	0.117269	0.0138609	0.001064	0	0.0591792	0	0.517212	0.0121504	0.0491796	0	0	0	0.0329647	0	0
GSE111974	RIF	GSM3045910	0	0.0232285	0	0.0191554	0.142101	0	0	0.14189	0	0	0.148672	0.166201	0	0.186163	0	0.0175915	0	0.106494	0	0.0142203	0	0.0342834
GSE111974	RIF	GSM3045911	0	0.0132709	0	0.00027588	0.403283	0	0	0.119034	0.02172	0	0	0.137537	0.0464767	0.0630123	0	0.0877641	0	0.0200919	0.0875338	0	0	0
GSE111974	RIF	GSM3045912	0	0.0440056	0	0.0092851	0.370147	0	0	0.242224	0.0020154	0	0	0.11158	0.0300684	0.0682642	0.0123044	0.0120294	0	0.00584874	0.0922276	0	0	0
GSE111974	RIF	GSM3045913	0	0.0190141	0	0.00580643	0.280614	0	0	0.154605	0.0308985	0	0.058963	0.161766	0.0486319	0.0877376	0.00838614	0.0203794	0.00233153	0.00944046	0.111425	0	0	0
GSE111974	RIF	GSM3045914	0	0.0114199	0	0.0172542	0.0157392	0	0.173751	0.156583	0	0	0	0.215125	0.0565228	0.153466	0.038158	0.00682423	0	0.0187969	0.13636	0	0	0
GSE26787	Control	GSM659103	0	0.0025407	0	0.00370209	0.139845	0	0	0.00300431	0.0273663	0	0.13942	0.262702	0.00435845	0.0555645	0.0034985	0.0656071	0	0	0.292391	0	0	0
GSE26787	Control	GSM659104	0	0	0.0302631	0.028562	0	0	0.0722414	0	0.0419707	0.00921181	0.0455449	0.33928	0.0126635	0.0488215	0.00184758	0.123615	0	0	0.245979	0	0	0
GSE26787	Control	GSM659105	0	0	0	0.0043663	0.0105909	0	0.0191711	0	0.0170119	0	0.0378889	0.472478	0.029728	0.0351023	0	0.0301162	0	0	0.343546	0	0	0
GSE26787	Control	GSM659106	0.0953444	0	0	0.0340478	0	0	0.0912547	0	0.0193829	0.0290486	0.304298	0.105664	0	0.0157429	0.000416153	0.13943	0	0	0.16537	0	0	0
GSE26787	Control	GSM659107	0	0.0117554	0	0.00921403	0.0178459	0	0.100337	0.00689356	0.0105955	0	0.00671175	0.419438	0.0373775	0.0602572	0.00574532	0.030329	0	0	0.2835	0	0	0
GSE26787	RIF	GSM659108	0	0.0086931	0	0.00605121	0	0	0.244506	0	0.0530297	0.0112308	0.118088	0.284263	0.021389	0.0393516	0.00137363	0.0474128	0	0.0160609	0.14855	0	0	0
GSE26787	RIF	GSM659109	0	0.0092056	0	0.00560907	0.00951559	0	0.185955	0	0.0667967	0.0187496	0.017738	0.343912	0.037566	0.0976104	0.00169425	0.0018961	0.00143901	0.00182128	0.200491	0	0	0
GSE26787	RIF	GSM659110	0	0.00114251	0	0.004922	0.117289	0	0.103794	0	0.0748488	0.0131651	0.00112597	0.372176	0.0224399	0.0482502	0.00143963	0.0191931	0	0	0.220214	0	0	0
GSE26787	RIF	GSM659111	0	0	0.0228024	0.0329725	0	0	0.0411572	0	0.0693576	0.0487152	0.0111105	0.347585	0.00458574	0.0250433	0.013817	0.157453	0	0	0.2254	0	0	0
GSE26787	RIF	GSM659112	0	0	0.0221676	0.00432843	0	0	0.412005	0	0.0344214	0	0.0104231	0.298206	0.0222113	0.0311978	0.00343949	0.0137197	0.00174776	0.000467483	0.145665	0	0	0
